# Supplementary material for: Lipophilic Statins Eliminate Senescent Endothelial Cells by inducing Anoikis-Related Cell Death
Source: Cells. 2023 Dec 14;12(24):2836. doi: 10.3390/cells12242836 (PMC10742095; doi:10.3390/cells12242836)
Supplement: Supplementary file 1 [file cells-12-02836-s001.zip]

Archive with 3 entries (3 files):
- BB_ 2721158-Supplementary Material---.pdf
- MovieS1_cells-2721158.avi
- MovieS2_cells-2721158.avi
